# Supplementary material for: The impact of community-based health insurance on universal health coverage in Ethiopia: a systematic review and meta-analysis
Source: Glob Health Action. 2023 Mar 22;16(1):2189764. doi: 10.1080/16549716.2023.2189764 (PMC10035959; doi:10.1080/16549716.2023.2189764)
Supplement: Supplemental Material [file ZGHA_A_2189764_SM3731.zip]

Archive with 2 entries (2 files):
- Supplementary_file_1._PRISMA_2020_c_12.docx
- Supplementary_file_2._Database_sear_13.docx
